# Supplementary material for: Molecular characterization of larval development from fertilization to metamorphosis in a reef-building coral
Source: BMC Genomics. 2018 Jan 4;19:17. doi: 10.1186/s12864-017-4392-0 (PMC5755313; doi:10.1186/s12864-017-4392-0)
Supplement: Supplementary file 2 — Full GO results from Fishers exact test of genes in each module (XLSX 36 kb) [file 12864_2017_4392_MOESM2_ESM.xlsx]

## Sheet: Sheet1
Module	#genes in Module	Ontology	Term	Name	Padj
black	1456	BP	GO:0042254;GO:0022613;GO:0044085	ribonucleoprotein complex biogenesis	1.81519e-26
			GO:0006412;GO:0034645;GO:0009059	macromolecule biosynthetic process	3.68856e-07
			GO:0016043;GO:0071840	cellular component organization or biogenesis	1.17186e-06
		MF	GO:0003735	structural constituent of ribosome	2.3454e-16
			GO:0005198	structural molecule activity	8.54215e-13
		CC	GO:0005840	ribosome	1.79e-16
			GO:0030529	ribonucleoprotein complex	1.26e-15
			GO:0044445;GO:0044391	cytosolic part	1.07e-14
			GO:0043232;GO:0043228	non-membrane-bounded organelle	7.4e-13
			GO:0022625;GO:0015934	large ribosomal subunit	1.35e-10
			GO:0022627;GO:0015935	small ribosomal subunit	1.1e-05
brown	1052	MF	GO:0004713	protein tyrosine kinase activity	0.0787018
cyan	285	MF	GO:0005515	protein binding	0.0063926
			GO:0004674;GO:0004672	protein kinase activity	0.0335382
			GO:0005102	receptor binding	0.0335382
			GO:0004713	protein tyrosine kinase activity	0.0529847
			GO:0005245	voltage-gated calcium channel activity	0.0560351
darkgrey	96	MF	GO:0005085	guanyl-nucleotide exchange factor activity	0.01371
			GO:0005087;GO:0017112;GO:0030676;GO:0043539	protein serine/threonine kinase activator activity	0.01371
			GO:0005088;GO:0005089	Ras guanyl-nucleotide exchange factor activity	0.0698556
			GO:0004690;GO:0019887;GO:0019207	protein kinase regulator activity	0.0967468
		CC	GO:0005875	microtubule associated complex	0.0880239
darkturquoise	97	MF	GO:0015078	hydrogen ion transmembrane transporter activity	5.74e-07
			GO:0003936	hydrogen-transporting two-sector ATPase activity	0.000130786
			GO:0019829;GO:0046933;GO:0044769;GO:0046961;GO:0036442	cation-transporting ATPase activity	0.000130786
			GO:0015077;GO:0022890	inorganic cation transmembrane transporter activity	0.00245221
			GO:0042626;GO:0015405;GO:0016820;GO:0043492;GO:0015399;GO:0042625	P-P-bond-hydrolysis-driven transmembrane transporter activity	0.0188791
			GO:0008324	cation transmembrane transporter activity	0.0333529
			GO:0022804	active transmembrane transporter activity	0.0959757
		BP	GO:0009142;GO:0009141;GO:0009152;GO:0009206;GO:0046129;GO:0006164;GO:0009150;GO:0009260;GO:0006163;GO:0072522;GO:0072521;GO:0009259;GO:0019693;GO:0046390;GO:0009145;GO:0009201;GO:0009205;GO:0009144;GO:0009199;GO:0046128;GO:0009119;GO:0042278;GO:0009116;GO:1901657;GO:0042451;GO:0042455;GO:0009163;GO:1901659	purine-containing compound metabolic process	0.000127923
			GO:0009117;GO:0006753;GO:0055086	nucleobase-containing small molecule metabolic process	0.000334057
			GO:1901135	carbohydrate derivative metabolic process	0.000334057
			GO:1901137	carbohydrate derivative biosynthetic process	0.000334057
			GO:1901566	organonitrogen compound biosynthetic process	0.000334057
			GO:0090407;GO:0009165;GO:1901293	organophosphate biosynthetic process	0.00040597
			GO:1901564	organonitrogen compound metabolic process	0.000710956
			GO:0015986;GO:0006754;GO:0015985;GO:0009168;GO:0046034;GO:0009127;GO:0009156;GO:0009167;GO:0009126;GO:0009161;GO:0009123;GO:0009124;GO:1902600;GO:0015992;GO:0034220;GO:0006818;GO:0055085	transmembrane transport	0.00136227
			GO:0019637	organophosphate metabolic process	0.00252585
			GO:0044711	single-organism biosynthetic process	0.00252585
			GO:0034654;GO:0018130;GO:0019438;GO:0044271;GO:1901362	organic cyclic compound biosynthetic process	0.00360782
			GO:0044281	small molecule metabolic process	0.0343007
			GO:0015672	monovalent inorganic cation transport	0.0393126
			GO:0006139	nucleobase-containing compound metabolic process	0.0462179
			GO:0016485;GO:0051604	protein maturation	0.0497787
			GO:0022904;GO:0022900	respiratory electron transport chain	0.0974925
		CC	GO:0016469	proton-transporting two-sector ATPase complex	0.00190415
darkorange	196	BP	GO:0006412;GO:0034645;GO:0009059	macromolecule biosynthetic process	0.00505135
		MF	GO:0003723	RNA binding	0.0590563
		CC	GO:0005667	transcription factor complex	0.0450609
greenyellow	562	BP	GO:0006412;GO:0034645;GO:0009059	macromolecule biosynthetic process	0.0180048
			GO:0006461;GO:0034622;GO:0065003;GO:0071822;GO:0022607;GO:0043933	cellular component assembly	0.0467628
			GO:0044281	small molecule metabolic process	0.0914531
		MF	GO:0003743	translation initiation factor activity	0.0411975
			GO:0005528;GO:0005527	FK506 binding	0.0411975
			GO:0008144	drug binding	0.0475142
			GO:0016408	C-acyltransferase activity	0.0618562
			GO:0016406;GO:0016416;GO:0016409	palmitoyltransferase activity	0.0715571
			GO:0008514;GO:0046943;GO:0005342	organic anion transmembrane transporter activity	0.0886614
			GO:0008135	translation factor activity, nucleic acid binding	0.0618562
			GO:0016747;GO:0016746	transferase activity, transferring acyl groups	0.0715571
grey60	365	BP	GO:0071705	nitrogen compound transport	0.0543441
			GO:0048519	negative regulation of biological process	0.0696932
		CC	GO:0005952;GO:1902554;GO:1902911;GO:1990234;GO:0005956	transferase complex	0.0518483
			GO:0008021;GO:0030136;GO:0030135;GO:0016023;GO:0031410;GO:0031988;GO:0031982	clathrin-coated vesicle	0.0518483
		MF	GO:0016301;GO:0016773	kinase activity	0.0855576
lightcyan	959	BP	GO:0090304	nucleic acid metabolic process	3.65e-05
			GO:0006139	nucleobase-containing compound metabolic process	0.000658547
			GO:0006396	RNA processing	0.000658547
			GO:0033554	cellular response to stress	0.000979227
			GO:0061077	chaperone-mediated protein folding	0.000979227
			GO:0006457	protein folding	0.00494569
			GO:0016070	RNA metabolic process	0.00494569
			GO:0006259	DNA metabolic process	0.0178927
			GO:0006270	DNA replication initiation	0.0735625
		MF	GO:0003723	RNA binding	0.00258748
			GO:0042623;GO:0016887	ATPase activity	0.00258748
			GO:0004003;GO:0003678;GO:0008094;GO:0004004;GO:0003724;GO:0008186;GO:0015462;GO:0015450;GO:0008320;GO:0022884;GO:0015616;GO:0017116;GO:0043142;GO:0042624	DNA-dependent ATPase activity	0.0185713
			GO:0008026;GO:0070035;GO:0004386	helicase activity	0.0227707
			GO:0042626;GO:0015405;GO:0016820;GO:0043492;GO:0015399;GO:0042625	primary active transmembrane transporter activity	0.0316845
			GO:0022804	active transmembrane transporter activity	0.0333964
			GO:0008565	protein transporter activity	0.0435046
			GO:0003847	1-alkyl-2-acetylglycerophosphocholine esterase activity	0.0728475
			GO:0016655;GO:0008137;GO:0050136;GO:0003954	oxidoreductase activity, acting on NAD(P)H, quinone or similar compound as acceptor	0.0997182
		CC	GO:0044429	mitochondrial part	0.0244607
			GO:0005762;GO:0000315	mitochondrial large ribosomal subunit	0.043121
			GO:0005732	small nucleolar ribonucleoprotein complex	0.046424
			GO:0042555	MCM complex	0.046424
			GO:0030532	small nuclear ribonucleoprotein complex	0.0685609
lightyellow	226	BP	GO:0009142;GO:0009141;GO:0009152;GO:0009206;GO:0046129;GO:0006164;GO:0009150;GO:0009260;GO:0009145;GO:0009201;GO:0009205;GO:0046128;GO:0042451;GO:0042455;GO:0009163;GO:0042278;GO:0072522;GO:0009119;GO:0009116;GO:1901659;GO:1901657;GO:0072521;GO:0006163;GO:0009259;GO:0046390;GO:0009144;GO:0009199;GO:0019693	nucleoside metabolic process	0.000988408
			GO:1901137	carbohydrate derivative biosynthetic process	0.000988408
			GO:0015986;GO:0006754;GO:0015985;GO:0009168;GO:0046034;GO:0009127;GO:0009156;GO:0009167;GO:0009124;GO:0009126;GO:0009161;GO:0009123;GO:1902600;GO:0015992;GO:0034220;GO:0006818;GO:0055085	transmembrane transport	0.00132941
			GO:0009117;GO:0006753;GO:0055086	nucleobase-containing small molecule metabolic process	0.00607917
			GO:1901135	carbohydrate derivative metabolic process	0.00607917
			GO:0034599	cellular response to oxidative stress	0.00737653
			GO:1901566	organonitrogen compound biosynthetic process	0.00973504
			GO:0034654;GO:0018130;GO:0019438;GO:0044271;GO:1901362	organic cyclic compound biosynthetic process	0.0143372
			GO:0015672	monovalent inorganic cation transport	0.016595
			GO:0044711	single-organism biosynthetic process	0.024513
			GO:0090407;GO:1901293;GO:0009165	organophosphate biosynthetic process	0.024513
			GO:0006979	response to oxidative stress	0.0327869
			GO:0019637	organophosphate metabolic process	0.0399993
			GO:0044281	small molecule metabolic process	0.0450987
			GO:1901564	organonitrogen compound metabolic process	0.0450987
			GO:0070887;GO:0042221	response to chemical	0.0471155
			GO:0006812	cation transport	0.0651105
		MF	GO:0003936	hydrogen-transporting two-sector ATPase activity	2.54e-05
			GO:0015078	hydrogen ion transmembrane transporter activity	2.54e-05
			GO:0019829;GO:0046933;GO:0044769;GO:0046961;GO:0036442	cation-transporting ATPase activity	0.000726973
			GO:0015077;GO:0022890	inorganic cation transmembrane transporter activity	0.016247
			GO:0008324	cation transmembrane transporter activity	0.0991054
			GO:0016655;GO:0008137;GO:0050136;GO:0003954	oxidoreductase activity, acting on NAD(P)H, quinone or similar compound as acceptor	0.0561687
			GO:0016651	oxidoreductase activity, acting on NAD(P)H	0.0991054
		CC	GO:0016469	proton-transporting two-sector ATPase complex	0.000249661
			GO:0005839	proteasome core complex	0.0511231
magenta	555	BP	GO:0006461;GO:0034622;GO:0065003;GO:0071822;GO:0022607;GO:0043933	cellular component assembly	0.0114788
		CC	GO:0000786;GO:0044815;GO:1990104;GO:0032993	protein-DNA complex	0.0465926
			GO:0005839	proteasome core complex	0.0465926
		MF	GO:0004298;GO:0070003;GO:0004299	threonine-type peptidase activity	0.0947974
pink	565	BP	GO:0031214;GO:0009888;GO:0048856	biomineral tissue development	1.75e-06
			GO:0006817;GO:0015698	inorganic anion transport	0.0117064
			GO:0032502	developmental process	0.0266604
			GO:0045087;GO:0006952;GO:0006955;GO:0002376;GO:0006959	immune response	0.0851456
		MF	GO:0004656;GO:0019798;GO:0031545;GO:0031543	procollagen-proline 4-dioxygenase activity	0.000155835
			GO:0004806	triglyceride lipase activity	0.00538165
			GO:0005509	calcium ion binding	0.00906758
			GO:0051213	dioxygenase activity	0.0162769
			GO:0047238	glucuronosyl-N-acetylgalactosaminyl-proteoglycan 4-beta-N-acetylgalactosaminyltransferase activity	0.0700549
			GO:0070011;GO:0008233	peptidase activity	0.0700549
			GO:0016620	oxidoreductase activity, acting on the aldehyde or oxo group of donors, NAD or NADP as acceptor	0.0346646
			GO:0016706	oxidoreductase activity, acting on paired donors, with incorporation or reduction of molecular oxygen…	0.00906758
		CC	GO:0005576	extracellular region	1.33e-08
			GO:0016222	procollagen-proline 4-dioxygenase complex	5.74e-05
			GO:1990204	oxidoreductase complex	0.000656565
			GO:0044432	endoplasmic reticulum part	0.000678579
purple	711	MF	GO:0004467;GO:0015645	long-chain fatty acid-CoA ligase activity	0.0920513
			GO:0016616;GO:0016614	oxidoreductase activity, acting on CH-OH group of donors	0.00636711
		CC	GO:0005581	collagen trimer	0.0131766
salmon	291	BP	GO:0006306;GO:0006305;GO:0043414;GO:0044728;GO:0006304;GO:0032259	DNA methylation	0.00576218
			GO:0006259	DNA metabolic process	0.00990587
			GO:0040029;GO:0016570;GO:0016569;GO:1902589;GO:0016568	single-organism organelle organization	0.00990587
			GO:0090304	nucleic acid metabolic process	0.0223769
		MF	GO:0003677	DNA binding	0.0235517
		CC	GO:0016459	myosin complex	0.00374013
turquoise	1551	BP	GO:0044707;GO:0032501	single-multicellular organism process	2.01e-06
			GO:0006813	potassium ion transport	2.42e-05
			GO:0006812	cation transport	0.000158432
			GO:0007218	neuropeptide signaling pathway	0.000158432
			GO:0030001	metal ion transport	0.000158432
			GO:0015672	monovalent inorganic cation transport	0.000273875
			GO:0006584;GO:0009712;GO:0018958	phenol-containing compound metabolic process	0.000358505
			GO:0006508	proteolysis	0.000894814
			GO:0006811;GO:0044765	single-organism transport	0.000894814
			GO:0007166	cell surface receptor signaling pathway	0.00108606
			GO:0007186	G-protein coupled receptor signaling pathway	0.00108606
			GO:0042381;GO:0007599;GO:0050817;GO:0050878	regulation of body fluid levels	0.00108606
			GO:1901615	organic hydroxy compound metabolic process	0.00236789
			GO:0007600;GO:0050877;GO:0003008	sensory perception	0.0162352
			GO:0007268;GO:0007267;GO:0007154;GO:0044700;GO:0023052	cell communication	0.024996
			GO:0007275;GO:0044767	single-organism developmental process	0.0290407
			GO:0007155;GO:0022610	cell adhesion	0.0294123
			GO:0007165	signal transduction	0.0420884
		MF	GO:0005261;GO:0005216;GO:0022838;GO:0015267;GO:0022803	channel activity	6.47e-11
			GO:0022836	gated channel activity	1.12e-08
			GO:0022843;GO:0005244;GO:0022832	voltage-gated ion channel activity	1.36e-05
			GO:0005267;GO:0015079;GO:0005249	potassium ion transmembrane transporter activity	2.41e-05
			GO:0005509	calcium ion binding	0.000141487
			GO:0004295;GO:0004263	trypsin activity	0.00084151
			GO:0008237	metallopeptidase activity	0.00084151
			GO:0008324	cation transmembrane transporter activity	0.00120874
			GO:0004888;GO:0038023;GO:0004872	receptor activity	0.001733
			GO:0046873	metal ion transmembrane transporter activity	0.001733
			GO:0015276;GO:0022834	ligand-gated ion channel activity	0.00752511
			GO:0004289	subtilase activity	0.0147052
			GO:0004871;GO:0060089	signal transducer activity	0.0179292
			GO:0005272	sodium channel activity	0.0284601
			GO:0015464	acetylcholine receptor activity	0.0284601
			GO:0016831	carboxy-lyase activity	0.0379296
			GO:0004245	neprilysin activity	0.0490598
			GO:0019842	vitamin binding	0.0490598
			GO:0015077;GO:0022890	inorganic cation transmembrane transporter activity	0.0664083
			GO:0070011;GO:0008233	peptidase activity	0.0664083
			GO:0004383	guanylate cyclase activity	0.0741822
			GO:0005230;GO:0030594	extracellular ligand-gated ion channel activity	0.0741822
			GO:0004930	G-protein coupled receptor activity	0.0966993
			GO:0005254;GO:0005253	anion channel activity	0.0966993
			GO:0046906;GO:0031419	tetrapyrrole binding	0.0982663
		CC	GO:0044459	plasma membrane part	6.19e-08
			GO:0008076;GO:0034705;GO:0034703;GO:0034702;GO:1902495;GO:1990351	cation channel complex	9.22e-06
			GO:0044456	synapse part	0.00653664
			GO:0045211;GO:0097060	postsynaptic membrane	0.0135893
